# Supplementary material for: On a new Dictyna species (Araneae, Dictynidae) from the northern Palaearctic confused with the East Siberian D. schmidti Kulczyński, 1926
Source: Zookeys. 2011 Oct 19;(138):93–108. doi: 10.3897/zookeys.138.1849 (PMC3208523; doi:10.3897/zookeys.138.1849)
Supplement: XML Treatment for Dictyna palmgreni [file zookeys.138.1849-treatment1.xml]

<!DOCTYPE tp:taxon-treatment
  PUBLIC "-//TaxonX//DTD Taxonomic Treatment Publishing DTD v0 20100105//EN" "tax-treatment-NSO.dtd">
<tp:taxon-treatment xmlns:tp="http://www.plazi.org/taxpub"><tp:treatment-meta><mixed-citation publication-type="journal"><person-group><name><surname>Marusik</surname><given-names>Yuri M.</given-names></name><name><surname>Fritzén</surname><given-names>Niclas R.</given-names></name></person-group><article-title>On a new <italic>Dictyna</italic> species (Araneae, Dictynidae) from the northern Palaearctic confused with the East Siberian 
                    <italic>D. schmidti</italic> Kulczyński, 1926</article-title><source>Zookeys</source><day>19</day><month>10</month><year>2011</year><volume>2011</volume><issue>138</issue><fpage>93</fpage><lpage>108</lpage><pub-id pub-id-type="doi">10.3897/zookeys.138.1849</pub-id></mixed-citation></tp:treatment-meta><tp:nomenclature><tp:taxon-name>
                        <tp:taxon-name-part taxon-name-part-type="genus">Dictyna</tp:taxon-name-part>
                        <tp:taxon-name-part taxon-name-part-type="species">palmgreni</tp:taxon-name-part>
                    <object-id xmlns:xlink="http://www.w3.org/1999/xlink" xlink:type="simple">urn:lsid:zoobank.org:act:EE0F36A3-845C-4667-A447-84C10B75AF2F</object-id>
                    <object-id xmlns:xlink="http://www.w3.org/1999/xlink" xlink:type="simple">http://species-id.net/wiki/Dictyna_palmgreni</object-id>
                    </tp:taxon-name><tp:taxon-status xmlns:xlink="http://www.w3.org/1999/xlink" xlink:type="simple">sp. n.</tp:taxon-status><xref ref-type="fig" rid="F1">Figs 1–2</xref><xref ref-type="fig" rid="F2">6–9</xref><xref ref-type="fig" rid="F3">12–13</xref><xref ref-type="fig" rid="F4">18–19</xref><xref ref-type="fig" rid="F5">22–23</xref><xref ref-type="fig" rid="F6">28–30</xref><xref ref-type="fig" rid="F7">32–33</xref><xref ref-type="fig" rid="F8">40</xref><tp:nomenclature-citation-list><tp:nomenclature-citation><tp:taxon-name>Dictyna schmidti</tp:taxon-name><comment>: <xref ref-type="bibr" rid="B11">Lehtinen 1967</xref>: 451, f. 292, 306; 452, f. 321 (♂♀).</comment></tp:nomenclature-citation><tp:nomenclature-citation><tp:taxon-name>Dictyna schmidti</tp:taxon-name><comment>: <xref ref-type="bibr" rid="B23">Palmgren 1977</xref>: 21, f. 4.7-9 (♂♀).</comment></tp:nomenclature-citation><tp:nomenclature-citation><tp:taxon-name>Dictyna schmidti</tp:taxon-name><comment> (sensu Lehtinen): <xref ref-type="bibr" rid="B4">Danilov 2000</xref>: 42, f. 15-16 (♀).</comment></tp:nomenclature-citation></tp:nomenclature-citation-list></tp:nomenclature><tp:treatment-sec sec-type="Faunistic references"><title>Faunistic references</title><p><italic><tp:taxon-name>Dictyna cf. major</tp:taxon-name></italic>: <xref ref-type="bibr" rid="B19">Marusik et al. 1992</xref>: 137.</p><p><italic><tp:taxon-name>Dictyna</tp:taxon-name></italic> sp.: <xref ref-type="bibr" rid="B20">Marusik et al. 1993</xref>: 71.</p><p><italic><tp:taxon-name>Dictyna schmidti</tp:taxon-name></italic> (sensu Palmgren): Esyunin &amp; Efimik 1996: 136.</p><p><italic><tp:taxon-name>Dictyna schmidti</tp:taxon-name></italic> (sensu Lehtinen): <xref ref-type="bibr" rid="B25">Pettersson 1996</xref>: 224.</p><p><italic><tp:taxon-name>Dictyna schmidti</tp:taxon-name></italic> (sensu Lehtinen): <xref ref-type="bibr" rid="B12">Logunov et al. 1998</xref>: 131.</p><p><italic><tp:taxon-name>Dictyna cf. schmidti</tp:taxon-name></italic>: <xref ref-type="bibr" rid="B21">Marusik et al. 2000</xref>: 21.</p><p><italic><tp:taxon-name>Dictyna schmidti</tp:taxon-name></italic>: <xref ref-type="bibr" rid="B1">Almquist 2006</xref>: 315 (possibly misidentification).</p></tp:treatment-sec><tp:treatment-sec sec-type="Etymology"><title>Etymology.</title><p> The specific name is a patronym in honour of the late Prof. Pontus Palmgren (1907–1993) who made a great contribution to studies of Finnish spiders.</p></tp:treatment-sec><tp:treatment-sec sec-type="Material examined"><title>Material examined.</title><p> <bold>FINLAND:</bold> <bold>Holotype</bold> ♂ (ZMT), Muonio, Pallastunturi national park (np), SE slope of Laukukero, <named-content xmlns:xlink="http://www.w3.org/1999/xlink" content-type="dwc:verbatimCoordinates" xlink:type="simple">68°02'53"N, 24°03'25"E</named-content>, 31.05.2008, beaten from lower spruce branches at alpine tree line (N.R. Fritzén). <bold>Paratypes:</bold> 1♀ 4j (ZMT), same data as holotype; 2♂ 3♀ 9j (ZMT), Muonio, Pallastunturi np, <named-content xmlns:xlink="http://www.w3.org/1999/xlink" content-type="dwc:verbatimCoordinates" xlink:type="simple">67°58'50"N, 24°04'23"E</named-content>, 29.05.2007, spruce fen, at the border of a small open bog, beaten from lower spruce branches (N.R. Fritzén); 1♂ (ZMT), Muonio, Pallastunturi np. <named-content xmlns:xlink="http://www.w3.org/1999/xlink" content-type="dwc:verbatimCoordinates" xlink:type="simple">67°58'47"N, 24°04'23"E</named-content>, 29.05.2007, small semi open bog, sweeping (N.R. Fritzén); 2♂ 1♀ 4j (ZMT), Muonio, Pallastunturi np, SE slope of Laukukero, <named-content xmlns:xlink="http://www.w3.org/1999/xlink" content-type="dwc:verbatimCoordinates" xlink:type="simple">68°02'52"N, 24°03'35"E</named-content>, 27.05.2007, beaten from lower spruce branches near alpine tree line (N.R. Fritzén); 1♀ (ZMT/VR90), Kittilä, Alakylä, <named-content xmlns:xlink="http://www.w3.org/1999/xlink" content-type="dwc:verbatimCoordinates" xlink:type="simple">67°21'N, 24°53'E</named-content>, 17.06.1963 (P.T. Lehtinen) (referred to as allotype of <italic><tp:taxon-name>Dictyna schmidti</tp:taxon-name></italic> in <xref ref-type="bibr" rid="B11">Lehtinen (1967)</xref> and <xref ref-type="bibr" rid="B23">Palmgren (1977)</xref>; 1♀ 1j (ZMH), Muonio, kirkonkylä, <named-content xmlns:xlink="http://www.w3.org/1999/xlink" content-type="dwc:verbatimCoordinates" xlink:type="simple">67°56'N, 23°41'E</named-content>, 14.07.1943, swampy forest (P. Palmgren); 1♂ (ZMH), Kittilä, <named-content xmlns:xlink="http://www.w3.org/1999/xlink" content-type="dwc:verbatimCoordinates" xlink:type="simple">67°39'N, 24°54'E</named-content>, ?1857 (Nylander &amp; Gadd) (labelled as <italic><tp:taxon-name>Dictyna schmidti</tp:taxon-name></italic> ssp. <italic>abieticola</italic> ♂ holotype by P.T. Lehtinen); 1♂ (ZMH), Kalajoki, Pentti isl., <named-content xmlns:xlink="http://www.w3.org/1999/xlink" content-type="dwc:verbatimCoordinates" xlink:type="simple">64°11'14"N, 23°41'53"E</named-content>, 8.07.1999, pitfall trap in mesic heath forest with dense stand of <italic><tp:taxon-name>Picea abies</tp:taxon-name></italic>, (M. Sievänen). <bold>RUSSIA</bold>: <bold><italic>Murmansk</italic></bold> Area: 3♀ 5j. (ZMH) (Lt) Lotta river, 50 km E of Finnish frontier, 9.08.1967 (M. Meinander). <bold><italic>North Urals</italic></bold>:2♀(NHRS), Vishorski Reserve, Ol’khovka River, forest, 13.7.1994 (O. Garkunova). <bold><italic>Middle Urals</italic>:</bold> 6♀ (PSU), Basegi Mnt., forest,<!--PageBreak--> branches of <italic>Picea</italic>, 1.09.1990 (S.L. Esyunin). <bold><italic>Yamal Peninsula</italic>:</bold> 3♀ (2 with missing epigynes) (PSU), <italic>South Yamal</italic>, Khadyta-Yakha River, mixed forest, 06.1982 (S.L. Esyunin). <bold><italic>Krasnoyarsk</italic></bold> Province: 1♂ (ISEA), West Sayany, south macroslope of Oiskiy Mt. range, 11 km S of Oiskoye Lake, Buiba River valley, <named-content xmlns:xlink="http://www.w3.org/1999/xlink" content-type="dwc:verbatimCoordinates" xlink:type="simple">52°47'N, 93°18'E</named-content>, 1200-1230 m, 20-21.06.1995 (A. Abramov). <bold><italic>Yakutia</italic>:</bold> 1♂3♀ (ZMMU), Yakutia, Lena River, 10<!--PageBreak--> km downstream off Zhigansk, mouth of Ynyr Khaya Spring, stony bank and meadows, 4-8.07.1989 (K.Yu. Eskov). <bold><italic>Magadan</italic></bold> Area:1♂ (ZMMU), Upper Kolyma flow, Sibit Tyellakh River basin, Olen’ River valley, environs of “Aborigen” Field Station, on ice field, 600 m, 7.06.1985 (Yu.M. Marusik).</p></tp:treatment-sec><tp:treatment-sec sec-type="Diagnosis"><title>Diagnosis.</title><p> <italic><tp:taxon-name>Dictyna palmgreni</tp:taxon-name></italic> sp. n. resembles <italic><tp:taxon-name>Dictyna major</tp:taxon-name></italic> and <italic><tp:taxon-name>Dictyna schmidti</tp:taxon-name></italic>, from which it can be easily separated by the shape of the apical portion of the conductor (broadening and then abruptly tapering, not gradually tapering like in the other two species), the relatively short cymbium, the thick and spiralled epigynal ducts and also by the presence of a digitiform process (accessorial gland). In the male palp, the combination of short length and basal placement of the tibial apophysis also distinguishes it from the two other species.</p></tp:treatment-sec><tp:treatment-sec sec-type="Description"><title>Description.</title><p>Male. Total length 2.63-3.00. Carapace: 1.10-1.30 long, 0.88-0.95 wide, cephalic part 0.60 wide, clypeus 0.14, chelicerae 0.79. Abdomen 1.75 long, 1.20 wide. Cymbium 0.69-0.79 long, 0.40-0.43 wide, length/width ratio 1.70-1.80. Leg I segments: femur 1.17, patella+tibia 1.36, metatarsus 0.86, tarsus 0.57. Carapace brown, cephalic part raised, well separated from thoracic part by ‘furrow’, cephalic portion with 5 longitudinal ‘furrows’ with sparse whitish hairs, thoracic part with radial stripes. Abdomen light to dark brown with dark grey-brownish pattern (<xref ref-type="fig" rid="F1">Figs 1</xref>, <xref ref-type="fig" rid="F2">7</xref>), somewhat variable and sometimes with cardiac mark posteriorly trifid. Palp as in <xref ref-type="fig" rid="F4">Figs 18-19</xref>, <xref ref-type="fig" rid="F5">22-23</xref>, tibia short, apophysis carrying ctenidia short (about 2 lengths of <!--PageBreak--><!--PageBreak-->ctenidia) and positioned near base of tibia; conductor in one plain, upper arm of conductor abruptly cut, lower arm with bent thin tip directed retrolaterad.</p><p>Female. Total length 2.90-3.10. Carapace: 1.05-1.18 long, 0.91-0.94 wide, brown with dark-grey radial stripes, and light brown median band (behind posterior eye row). Cephalic portion with 5 longitudinal ‘furrows’ densely covered with whitish hairs. Clypeus 0.13, chelicerae 0.60. Leg I segments: femur 1.07, patella+tibia 1.14, metatarsus 0.69, tarsus 0.50. Abdomen light brownish with brown pattern as in <xref ref-type="fig" rid="F1">Figs 2</xref>, <xref ref-type="fig" rid="F2">8-9</xref>, usually with cardiac mark posteriorly distinctly trifid, venter with median dark band. Epigyne as in <xref ref-type="fig" rid="F6">Figs 28-30</xref>, <xref ref-type="fig" rid="F7">32-33</xref> with thin septum and rather long margins. Vulvae with spiralled insemination ducts terminated by spiralled ‘receptacula’. ‘Receptacula’ with digitiform cylindrical accessorial gland.</p><fig id="F1" position="float" orientation="portrait"><label>Figures 1–5.</label><caption><p> Habitus of <italic><tp:taxon-name>Dictyna palmgreni</tp:taxon-name></italic> sp. n. <bold>1–2</bold> from Pallastunturi, <italic><tp:taxon-name>Dictyna schmidti</tp:taxon-name></italic> <bold>3</bold> from Yakutia and <italic><tp:taxon-name>Dictyna major</tp:taxon-name></italic> <bold>4–5</bold> from Pyhtää. <bold>1, 3–4</bold> male; <bold>2, 5</bold> female.</p></caption><graphic xmlns:xlink="http://www.w3.org/1999/xlink" xlink:href="ZooKeys-138-093-g001.jpg" position="float" orientation="portrait" xlink:type="simple"/></fig><fig id="F2" position="float" orientation="portrait"><label>Figures 6–11.</label><caption><p>Prosoma and abdomen of <italic><tp:taxon-name>Dictyna palmgreni</tp:taxon-name></italic> sp. n. <bold>6–9</bold> and <italic><tp:taxon-name>Dictyna schmidti</tp:taxon-name></italic> <bold>10–11</bold>. <bold>6, 10</bold> – male carapace, lateral <bold>7</bold> male abdomen, dorsal <bold>8–9</bold> female abdomen, dorsal <bold>11</bold> prosoma, frontal <bold>6 10–11</bold> from the Upper Kolyma <bold>7</bold> from Krasnoyarsk Province <bold>8–9</bold> from Basegi (Ural).</p></caption><graphic xmlns:xlink="http://www.w3.org/1999/xlink" xlink:href="ZooKeys-138-093-g002.jpg" position="float" orientation="portrait" xlink:type="simple"/></fig><fig id="F3" position="float" orientation="portrait"><label>Figures 12–17.</label><caption><p> Male prosoma of <italic><tp:taxon-name>Dictyna palmgreni</tp:taxon-name></italic> sp. n. <bold>12–13</bold> from Pallastunturi, <italic><tp:taxon-name>Dictyna schmidti</tp:taxon-name></italic> <bold>14–15</bold> from Yakutia and <italic><tp:taxon-name>Dictyna major</tp:taxon-name></italic> <bold>16–17</bold> from Pyhtää <bold>12, 14, 16</bold> lateral <bold>13, 15, 17</bold> frontal.</p></caption><graphic xmlns:xlink="http://www.w3.org/1999/xlink" xlink:href="ZooKeys-138-093-g003.jpg" position="float" orientation="portrait" xlink:type="simple"/></fig><fig id="F4" position="float" orientation="portrait"><label>Figures 18–21.</label><caption><p> Male palp of <italic><tp:taxon-name>Dictyna palmgreni</tp:taxon-name></italic> sp. n. <bold>18–19</bold> and <italic><tp:taxon-name>Dictyna schmidti</tp:taxon-name></italic> <bold>20–21</bold> from the Upper Kolyma <bold>18, 20</bold> ventral <bold>19, 21</bold> retrolateral.</p></caption><graphic xmlns:xlink="http://www.w3.org/1999/xlink" xlink:href="ZooKeys-138-093-g004.jpg" position="float" orientation="portrait" xlink:type="simple"/></fig><fig id="F5" position="float" orientation="portrait"><label>Figures 22–27.</label><caption><p> Male palp of <italic><tp:taxon-name>Dictyna palmgreni</tp:taxon-name></italic> sp. n. <bold>22–23</bold> from Pallastunturi, <italic><tp:taxon-name>Dictyna schmidti</tp:taxon-name></italic> <bold>24–25</bold> from Yakutia and <italic><tp:taxon-name>Dictyna major</tp:taxon-name></italic> <bold>26–27</bold> from Pyhtää <bold>22, 24, 26</bold> ventral <bold>23, 25, 27</bold> retrolateral.</p></caption><graphic xmlns:xlink="http://www.w3.org/1999/xlink" xlink:href="ZooKeys-138-093-g005.jpg" position="float" orientation="portrait" xlink:type="simple"/></fig><fig id="F6" position="float" orientation="portrait"><label>Figures 28–31.</label><caption><p> Epigyne of <italic><tp:taxon-name>Dictyna palmgreni</tp:taxon-name></italic> sp. n. <bold>28–30</bold> from Basegi (Ural) and <italic><tp:taxon-name>Dictyna schmidti</tp:taxon-name></italic> <bold>31.</bold> <bold>28, 31a</bold> epigyne, ventral <bold>29, 31b</bold> sclerotised part of receptacula <bold>30a,b</bold> left receptaculum, different aspects. <bold>31</bold> after <xref ref-type="bibr" rid="B4">Danilov (2000)</xref>, sub. <italic><tp:taxon-name>Dictyna shilenkovi</tp:taxon-name></italic>.</p></caption><graphic xmlns:xlink="http://www.w3.org/1999/xlink" xlink:href="ZooKeys-138-093-g006.jpg" position="float" orientation="portrait" xlink:type="simple"/></fig><fig id="F7" position="float" orientation="portrait"><label>Figures 32–39.</label><caption><p> Epigyne of <italic><tp:taxon-name>Dictyna palmgreni</tp:taxon-name></italic> sp. n. <bold>32–33</bold> from Pallastunturi and <italic><tp:taxon-name>Dictyna major</tp:taxon-name></italic> <bold>34–39</bold> from Pyhtää <bold>32, 34, 36, 38</bold> macerated epigyne, ventral <bold>33, 35, 39</bold> macerated epigyne, dorsal <bold>37</bold> macerated epigyne showing sac-like structure, frontal. Sac-like structure on Fig. <bold>39</bold> collapsed and sclerotised parts of epigyne became closer.</p></caption><graphic xmlns:xlink="http://www.w3.org/1999/xlink" xlink:href="ZooKeys-138-093-g007.jpg" position="float" orientation="portrait" xlink:type="simple"/></fig><fig id="F8" position="float" orientation="portrait"><label>Figure 40.</label><caption><p> Distribution map of <italic><tp:taxon-name>Dictyna palmgreni</tp:taxon-name></italic> sp. n. (square) and <italic><tp:taxon-name>Dictyna schmidti</tp:taxon-name></italic> (dot).</p></caption><graphic xmlns:xlink="http://www.w3.org/1999/xlink" xlink:href="ZooKeys-138-093-g008.jpg" position="float" orientation="portrait" xlink:type="simple"/></fig></tp:treatment-sec><tp:treatment-sec sec-type="Distribution"><title>Distribution.</title><p> The new species is known across almost the entire northern Palaearctic: from Fennoscandia to Magadan, north to 68° in Finland, and southward to about 53° in Krasnoyarsk Province of Russia. To date, there have apparently been no documented adult specimens from Sweden (L. Jonsson &amp; R. Pettersson pers. comm.), which are needed for the confirmation of its occurrence there.</p></tp:treatment-sec><tp:treatment-sec sec-type="Natural history"><title>Natural history.</title><p> Adult females occur from late May throughout the summer, males from late May to at least the beginning of July. Finnish specimens have mainly been collected from stands dominated by Norway spruce (<italic><tp:taxon-name>Picea abies</tp:taxon-name></italic>), and often on moist ground (swampy forest or mires). At least to some extent the species is arboreal, but some specimens have been caught using pitfall-traps and some apparently live in open habitats.</p></tp:treatment-sec><ref-list><ref id="B4"><mixed-citation xmlns:xlink="http://www.w3.org/1999/xlink" xlink:type="simple"><person-group><name name-style="western"><surname>Danilov</surname><given-names>SN</given-names></name></person-group> (<year>2000</year>)<source>New data on the spiders of the family Dictynidae (Araneae) from Siberia. Ekológia (Bratislava) 19(Suppl. 3): 37–44.</source></mixed-citation></ref><ref id="B11"><mixed-citation xmlns:xlink="http://www.w3.org/1999/xlink" xlink:type="simple"><person-group><name name-style="western"><surname>Lehtinen</surname><given-names>PT</given-names></name></person-group> (<year>1967</year>)<article-title> Classification of the cribellate spiders and some allied families, with notes on the evolution of the suborder Araneomorpha.</article-title><source>Annales Zoologici Fennici </source><volume>4</volume>: <fpage>199</fpage>-<lpage>468</lpage>.</mixed-citation></ref><ref id="B23"><mixed-citation xmlns:xlink="http://www.w3.org/1999/xlink" xlink:type="simple"><person-group><name name-style="western"><surname>Palmgren</surname><given-names>P</given-names></name></person-group> (<year>1977</year>)<article-title> Die Spinnenfauna Finnlands und Ostfennoskandiens. VIII. Argyronetidae, Agelenidae, Hahniidae, Dictynidae, Amaurobiidae, Titanoecidae, Segestriidae, Pholcidae und Sicariidae.</article-title><source>Fauna Fennica </source><volume>30</volume>: <fpage>1</fpage>-<lpage>50</lpage>.</mixed-citation></ref><ref id="B19"><mixed-citation xmlns:xlink="http://www.w3.org/1999/xlink" xlink:type="simple"><person-group><name name-style="western"><surname>Marusik</surname><given-names>YM</given-names></name><name name-style="western"><surname>Eskov</surname><given-names>KY</given-names></name><name name-style="western"><surname>Kim</surname><given-names>JP</given-names></name></person-group> (<year>1992</year>)<source> A check-list of spiders (Aranei) of Northeast Asia. Korean Arachnology 8(1/2): 129–158.</source></mixed-citation></ref><ref id="B20"><mixed-citation xmlns:xlink="http://www.w3.org/1999/xlink" xlink:type="simple"><person-group><name name-style="western"><surname>Marusik</surname><given-names>YM</given-names></name><name name-style="western"><surname>Eskov</surname><given-names>KY</given-names></name><name name-style="western"><surname>Koponen</surname><given-names>S</given-names></name><name name-style="western"><surname>Vinokurov</surname><given-names>NN</given-names></name></person-group> (<year>1993</year>)<article-title> A check-list of the spiders (Aranei) of Yakutia, Siberia.</article-title><source>Arthropoda Selecta </source><volume>2</volume> (<issue>2</issue>): <fpage>63</fpage>-<lpage>79</lpage>.</mixed-citation></ref><ref id="B25"><mixed-citation xmlns:xlink="http://www.w3.org/1999/xlink" xlink:type="simple"><person-group><name name-style="western"><surname>Pettersson</surname><given-names>RB</given-names></name></person-group> (<year>1996</year>)<article-title> Effect of forestry on the abundance and diversity of arboreal spiders in the boreal spruce forest.</article-title><source>Ecography </source><volume>19</volume>: <fpage>221</fpage>-<lpage>228</lpage>.</mixed-citation></ref><ref id="B12"><mixed-citation xmlns:xlink="http://www.w3.org/1999/xlink" xlink:type="simple"><person-group><name name-style="western"><surname>Logunov</surname><given-names>DV</given-names></name><name name-style="western"><surname>Marusik</surname><given-names>YM</given-names></name><name name-style="western"><surname>Koponen</surname><given-names>S</given-names></name></person-group> (<year>1998</year>)<article-title> A check-list of the spiders in Tuva, South Siberia with analysis of their habitat distribution.</article-title><source>Berichte des naturwissenschaftlich-medizinischen Vereins in Insbruck </source><volume>85</volume>: <fpage>125</fpage>-<lpage>159</lpage>.</mixed-citation></ref><ref id="B21"><mixed-citation xmlns:xlink="http://www.w3.org/1999/xlink" xlink:type="simple"><person-group><name name-style="western"><surname>Marusik</surname><given-names>YM</given-names></name><name name-style="western"><surname>Logunov</surname><given-names>DV</given-names></name><name name-style="western"><surname>Koponen</surname><given-names>S</given-names></name></person-group> (<year>2000</year>)<source> Spiders of Tuva, South Siberia. Magadan: IBPN FEB RAS, 252 pp.</source></mixed-citation></ref><ref id="B1"><mixed-citation xmlns:xlink="http://www.w3.org/1999/xlink" xlink:type="simple"><person-group><name name-style="western"><surname>Almquist</surname><given-names>S</given-names></name></person-group> (<year>2006</year>)<source> Swedish Araneae, part 2 – families Dictynidae to Salticidae. Insect Systematics, Evolution 63(Suppl.): 285–601.</source></mixed-citation></ref></ref-list></tp:taxon-treatment>
