# Supplementary material for: On a new Dictyna species (Araneae, Dictynidae) from the northern Palaearctic confused with the East Siberian D. schmidti Kulczyński, 1926
Source: Zookeys. 2011 Oct 19;(138):93–108. doi: 10.3897/zookeys.138.1849 (PMC3208523; doi:10.3897/zookeys.138.1849)
Supplement: XML Treatment for Dictyna schmidti [file zookeys.138.1849-treatment2.xml]

<!DOCTYPE tp:taxon-treatment
  PUBLIC "-//TaxonX//DTD Taxonomic Treatment Publishing DTD v0 20100105//EN" "tax-treatment-NSO.dtd">
<tp:taxon-treatment xmlns:tp="http://www.plazi.org/taxpub"><tp:treatment-meta><mixed-citation publication-type="journal"><person-group><name><surname>Marusik</surname><given-names>Yuri M.</given-names></name><name><surname>Fritzén</surname><given-names>Niclas R.</given-names></name></person-group><article-title>On a new <italic>Dictyna</italic> species (Araneae, Dictynidae) from the northern Palaearctic confused with the East Siberian 
                    <italic>D. schmidti</italic> Kulczyński, 1926</article-title><source>Zookeys</source><day>19</day><month>10</month><year>2011</year><volume>2011</volume><issue>138</issue><fpage>93</fpage><lpage>108</lpage><pub-id pub-id-type="doi">10.3897/zookeys.138.1849</pub-id></mixed-citation></tp:treatment-meta><tp:nomenclature><tp:taxon-name>
                        <tp:taxon-name-part taxon-name-part-type="genus">Dictyna</tp:taxon-name-part>
                        <tp:taxon-name-part taxon-name-part-type="species">schmidti</tp:taxon-name-part>
                    <object-id xmlns:xlink="http://www.w3.org/1999/xlink" xlink:type="simple">http://species-id.net/wiki/Dictyna_schmidti</object-id>
                    </tp:taxon-name><tp:taxon-authority>Kulczyński, 1926</tp:taxon-authority><xref ref-type="fig" rid="F1">Figs 3</xref><xref ref-type="fig" rid="F2">10–11</xref><xref ref-type="fig" rid="F3">14–15</xref><xref ref-type="fig" rid="F4">20–21</xref><xref ref-type="fig" rid="F5">24–25</xref><xref ref-type="fig" rid="F6">31</xref><xref ref-type="fig" rid="F7">40</xref><tp:nomenclature-citation-list><tp:nomenclature-citation><tp:taxon-name>Dictyna schmidti</tp:taxon-name><comment> Kulczyński, 1926: 37, pl. 2, f. 1-3 (♂; the ♂ holotype not examined).</comment></tp:nomenclature-citation><tp:nomenclature-citation><tp:taxon-name>Dictyna shilenkovi</tp:taxon-name><comment> Danilov, 2000: 42, f. 17-20 (♂♀), syn. n. (the ♂ holotype not examined).</comment></tp:nomenclature-citation></tp:nomenclature-citation-list></tp:nomenclature><tp:treatment-sec sec-type="Faunistic references"><title>Faunistic references</title><p><italic><tp:taxon-name>Dictyna schmidti</tp:taxon-name></italic>: <xref ref-type="bibr" rid="B19">Marusik et al. 1992</xref>: 137.</p><p><italic><tp:taxon-name>Dictyna schmidti</tp:taxon-name></italic>: <xref ref-type="bibr" rid="B20">Marusik et al. 1993</xref>: 71.</p><p><italic><tp:taxon-name>Dictyna schmidti</tp:taxon-name></italic>: <xref ref-type="bibr" rid="B13">Marusik 1988</xref>: 1482; <xref ref-type="bibr" rid="B14">2005a</xref>: 266; <xref ref-type="bibr" rid="B15">2005b</xref>: 190.</p><p><italic><tp:taxon-name>Dictyna shilenkovi</tp:taxon-name></italic>: <xref ref-type="bibr" rid="B30">Trilikauskas 2008</xref>: 38.</p></tp:treatment-sec><tp:treatment-sec sec-type="Remarks"><title>Remarks.</title><p>The ♂ holotype from Klutschevskoje, Kamchatka retained in the Institute of Zoology PAN (Warsaw, Poland) has not been found. The ♂ holotype of <italic><tp:taxon-name>Dictyna shilenkovi</tp:taxon-name></italic> and two ♀ paratypes indicated as being deposited in the Zoological Museum of the Moscow State University (see <xref ref-type="bibr" rid="B4">Danilov 2000</xref>) have not been found there.</p><!--PageBreak--><!--PageBreak--></tp:treatment-sec><tp:treatment-sec sec-type="Material examined"><title>Material examined.</title><p> <bold>RUSSIA</bold>: <bold><italic>Yakutia</italic>:</bold> 1♂ (IBPN), c. 10 km downstream of Zhigansk, mouth of Ynyr Khaya Spring, 4-8.07.1989 (K.Yu. Eskov). <bold><italic>Magadan</italic></bold> Area: 1♂, 50 km N of Magadan, Khasyn River valley near Splavnaya Village, 28.05.1988 (Yu.M. Marusik &amp; S.A. Ryabukhin); 1♂ (IBPN), upper Kolyma River flow, Sibit Tyellakh River basin, Olen‘ River valley, environs of “Aborigen” Field Station, around ice field, sweeping grass near alder stand, h 650m, 27.07.1987 (Yu.M. Marusik); 1♂ (IBPN), 180 km W of Magadan, Cholomdzha River middle flow, 1988 (N.Y. Dokuchaev); 1♂, Taigonos Peninsula, Paren‘ River middle flow, 07.1985 (A. Meshcheryakov).</p></tp:treatment-sec><tp:treatment-sec sec-type="Description"><title>Description.</title><p>Male. For details see <xref ref-type="bibr" rid="B10">Kulczyński (1926)</xref> and <xref ref-type="bibr" rid="B4">Danilov (2000</xref>: sub. <italic><tp:taxon-name>Dictyna shilenkovi</tp:taxon-name></italic>). Carapace 1.35 long, 1.07 wide, cephalic part 0.52 wide. Chelicerae 0.75 long. Leg I segments: femur 1.15, patella &amp; tibia 1.43, metatarsus 0.91, tarsus 0.58. Abdomen 1.60 long, 1.10 wide. Palp as in <xref ref-type="fig" rid="F4">Figs 20-21</xref>, <xref ref-type="fig" rid="F5">24-25</xref>; process carrying ctenidia located in mid part of tibia, very small; conductor long, three-dimensional (not in one plain), its apical arm gradually tapering and terminating on prolateral side, lower arm small and directed retrolaterad-backward.</p><p>Female. Described by <xref ref-type="bibr" rid="B4">Danilov (2000</xref>: sub. <italic><tp:taxon-name>Dictyna shilenkovi</tp:taxon-name></italic> ). Paratypes have not been available for this study. Epigyne (<xref ref-type="fig" rid="F6">Figs 31a-b</xref>) with thin sclerotized parts of receptacula.</p></tp:treatment-sec><tp:treatment-sec sec-type="Distribution"><title>Distribution.</title><p> This species is known from East Siberia only (<xref ref-type="fig" rid="F8">Fig. 40</xref>): from Transbaikalia, northward to Zhigansk, southward to Ulan-Ude (Buryatia) and Bureinski Reserve (Khabarovsk Province) and eastward to Kamchatka.</p><!--PageBreak--></tp:treatment-sec><tp:treatment-sec sec-type="Natural history"><title>Natural history.</title><p> One specimen was collected by sweeping grasses on a north exposed slope in the Upper Kolyma. One male near Magadan was found under stones. The type specimens of <italic><tp:taxon-name>Dictyna shilenkovi</tp:taxon-name></italic> were mainly collected from mixed forests (<xref ref-type="bibr" rid="B4">Danilov 2000</xref>).</p></tp:treatment-sec><tp:treatment-sec><!--Section generated to contain objects referenced in tp:taxon-treatment.--><fig id="F1" position="float" orientation="portrait"><label>Figures 1–5.</label><caption><p> Habitus of <italic><tp:taxon-name>Dictyna palmgreni</tp:taxon-name></italic> sp. n. <bold>1–2</bold> from Pallastunturi, <italic><tp:taxon-name>Dictyna schmidti</tp:taxon-name></italic> <bold>3</bold> from Yakutia and <italic><tp:taxon-name>Dictyna major</tp:taxon-name></italic> <bold>4–5</bold> from Pyhtää. <bold>1, 3–4</bold> male; <bold>2, 5</bold> female.</p></caption><graphic xmlns:xlink="http://www.w3.org/1999/xlink" xlink:href="ZooKeys-138-093-g001.jpg" position="float" orientation="portrait" xlink:type="simple"/></fig><fig id="F2" position="float" orientation="portrait"><label>Figures 6–11.</label><caption><p>Prosoma and abdomen of <italic><tp:taxon-name>Dictyna palmgreni</tp:taxon-name></italic> sp. n. <bold>6–9</bold> and <italic><tp:taxon-name>Dictyna schmidti</tp:taxon-name></italic> <bold>10–11</bold>. <bold>6, 10</bold> – male carapace, lateral <bold>7</bold> male abdomen, dorsal <bold>8–9</bold> female abdomen, dorsal <bold>11</bold> prosoma, frontal <bold>6 10–11</bold> from the Upper Kolyma <bold>7</bold> from Krasnoyarsk Province <bold>8–9</bold> from Basegi (Ural).</p></caption><graphic xmlns:xlink="http://www.w3.org/1999/xlink" xlink:href="ZooKeys-138-093-g002.jpg" position="float" orientation="portrait" xlink:type="simple"/></fig><fig id="F3" position="float" orientation="portrait"><label>Figures 12–17.</label><caption><p> Male prosoma of <italic><tp:taxon-name>Dictyna palmgreni</tp:taxon-name></italic> sp. n. <bold>12–13</bold> from Pallastunturi, <italic><tp:taxon-name>Dictyna schmidti</tp:taxon-name></italic> <bold>14–15</bold> from Yakutia and <italic><tp:taxon-name>Dictyna major</tp:taxon-name></italic> <bold>16–17</bold> from Pyhtää <bold>12, 14, 16</bold> lateral <bold>13, 15, 17</bold> frontal.</p></caption><graphic xmlns:xlink="http://www.w3.org/1999/xlink" xlink:href="ZooKeys-138-093-g003.jpg" position="float" orientation="portrait" xlink:type="simple"/></fig><fig id="F4" position="float" orientation="portrait"><label>Figures 18–21.</label><caption><p> Male palp of <italic><tp:taxon-name>Dictyna palmgreni</tp:taxon-name></italic> sp. n. <bold>18–19</bold> and <italic><tp:taxon-name>Dictyna schmidti</tp:taxon-name></italic> <bold>20–21</bold> from the Upper Kolyma <bold>18, 20</bold> ventral <bold>19, 21</bold> retrolateral.</p></caption><graphic xmlns:xlink="http://www.w3.org/1999/xlink" xlink:href="ZooKeys-138-093-g004.jpg" position="float" orientation="portrait" xlink:type="simple"/></fig><fig id="F5" position="float" orientation="portrait"><label>Figures 22–27.</label><caption><p> Male palp of <italic><tp:taxon-name>Dictyna palmgreni</tp:taxon-name></italic> sp. n. <bold>22–23</bold> from Pallastunturi, <italic><tp:taxon-name>Dictyna schmidti</tp:taxon-name></italic> <bold>24–25</bold> from Yakutia and <italic><tp:taxon-name>Dictyna major</tp:taxon-name></italic> <bold>26–27</bold> from Pyhtää <bold>22, 24, 26</bold> ventral <bold>23, 25, 27</bold> retrolateral.</p></caption><graphic xmlns:xlink="http://www.w3.org/1999/xlink" xlink:href="ZooKeys-138-093-g005.jpg" position="float" orientation="portrait" xlink:type="simple"/></fig><fig id="F6" position="float" orientation="portrait"><label>Figures 28–31.</label><caption><p> Epigyne of <italic><tp:taxon-name>Dictyna palmgreni</tp:taxon-name></italic> sp. n. <bold>28–30</bold> from Basegi (Ural) and <italic><tp:taxon-name>Dictyna schmidti</tp:taxon-name></italic> <bold>31.</bold> <bold>28, 31a</bold> epigyne, ventral <bold>29, 31b</bold> sclerotised part of receptacula <bold>30a,b</bold> left receptaculum, different aspects. <bold>31</bold> after <xref ref-type="bibr" rid="B4">Danilov (2000)</xref>, sub. <italic><tp:taxon-name>Dictyna shilenkovi</tp:taxon-name></italic>.</p></caption><graphic xmlns:xlink="http://www.w3.org/1999/xlink" xlink:href="ZooKeys-138-093-g006.jpg" position="float" orientation="portrait" xlink:type="simple"/></fig><fig id="F7" position="float" orientation="portrait"><label>Figures 32–39.</label><caption><p> Epigyne of <italic><tp:taxon-name>Dictyna palmgreni</tp:taxon-name></italic> sp. n. <bold>32–33</bold> from Pallastunturi and <italic><tp:taxon-name>Dictyna major</tp:taxon-name></italic> <bold>34–39</bold> from Pyhtää <bold>32, 34, 36, 38</bold> macerated epigyne, ventral <bold>33, 35, 39</bold> macerated epigyne, dorsal <bold>37</bold> macerated epigyne showing sac-like structure, frontal. Sac-like structure on Fig. <bold>39</bold> collapsed and sclerotised parts of epigyne became closer.</p></caption><graphic xmlns:xlink="http://www.w3.org/1999/xlink" xlink:href="ZooKeys-138-093-g007.jpg" position="float" orientation="portrait" xlink:type="simple"/></fig><fig id="F8" position="float" orientation="portrait"><label>Figure 40.</label><caption><p> Distribution map of <italic><tp:taxon-name>Dictyna palmgreni</tp:taxon-name></italic> sp. n. (square) and <italic><tp:taxon-name>Dictyna schmidti</tp:taxon-name></italic> (dot).</p></caption><graphic xmlns:xlink="http://www.w3.org/1999/xlink" xlink:href="ZooKeys-138-093-g008.jpg" position="float" orientation="portrait" xlink:type="simple"/></fig></tp:treatment-sec><ref-list><ref id="B4"><mixed-citation xmlns:xlink="http://www.w3.org/1999/xlink" xlink:type="simple"><person-group><name name-style="western"><surname>Danilov</surname><given-names>SN</given-names></name></person-group> (<year>2000</year>)<source>New data on the spiders of the family Dictynidae (Araneae) from Siberia. Ekológia (Bratislava) 19(Suppl. 3): 37–44.</source></mixed-citation></ref><ref id="B19"><mixed-citation xmlns:xlink="http://www.w3.org/1999/xlink" xlink:type="simple"><person-group><name name-style="western"><surname>Marusik</surname><given-names>YM</given-names></name><name name-style="western"><surname>Eskov</surname><given-names>KY</given-names></name><name name-style="western"><surname>Kim</surname><given-names>JP</given-names></name></person-group> (<year>1992</year>)<source> A check-list of spiders (Aranei) of Northeast Asia. Korean Arachnology 8(1/2): 129–158.</source></mixed-citation></ref><ref id="B20"><mixed-citation xmlns:xlink="http://www.w3.org/1999/xlink" xlink:type="simple"><person-group><name name-style="western"><surname>Marusik</surname><given-names>YM</given-names></name><name name-style="western"><surname>Eskov</surname><given-names>KY</given-names></name><name name-style="western"><surname>Koponen</surname><given-names>S</given-names></name><name name-style="western"><surname>Vinokurov</surname><given-names>NN</given-names></name></person-group> (<year>1993</year>)<article-title> A check-list of the spiders (Aranei) of Yakutia, Siberia.</article-title><source>Arthropoda Selecta </source><volume>2</volume> (<issue>2</issue>): <fpage>63</fpage>-<lpage>79</lpage>.</mixed-citation></ref><ref id="B13"><mixed-citation xmlns:xlink="http://www.w3.org/1999/xlink" xlink:type="simple"><person-group><name name-style="western"><surname>Marusik</surname><given-names>YM</given-names></name></person-group> (<year>1988</year>)<article-title> New species of spiders (Aranei) from the Upper Kolyma.</article-title><source>Zoologicheski Zhurnal </source><volume>67</volume>: <fpage>1469</fpage>-<lpage>1482</lpage>.</mixed-citation></ref><ref id="B14"><mixed-citation xmlns:xlink="http://www.w3.org/1999/xlink" xlink:type="simple"><person-group><name name-style="western"><surname>Marusik</surname><given-names>YM</given-names></name></person-group> (<year>2005a</year>)<article-title> Arachnids (Arachnida: Aranei, Opiliones) of northern Cisokhotia.</article-title><source>Euroasian Entomological Journal </source><volume>4</volume> (<issue>3</issue>): <fpage>187</fpage>-<lpage>208</lpage>. [In Russian]</mixed-citation></ref><ref id="B15"><mixed-citation xmlns:xlink="http://www.w3.org/1999/xlink" xlink:type="simple"><person-group><name name-style="western"><surname>Marusik</surname><given-names>YM</given-names></name></person-group> (<year>2005b</year>)<source> Spiders and harvestmen of the Taui Bay shore and adjacent parts of northern Cisokhotia. In Chereshnev IA, Chernyavski FB, Kashin VA (Eds) Biodiversity of Tauysk Bay of the Sea of Okhotsk: 262–289. </source>[In Russian]</mixed-citation></ref><ref id="B30"><mixed-citation xmlns:xlink="http://www.w3.org/1999/xlink" xlink:type="simple"><person-group><name name-style="western"><surname>Trilikauskas</surname><given-names>L</given-names></name></person-group> (<year>2008</year>)<article-title> Structure of the spider population in forest ecosystems of the Bureinski Reserve.</article-title><source>Trudy gosudarstvennogo prirodnogo zapovednika “Bureinskiy”</source><volume>4</volume>: <fpage>36</fpage>-<lpage>44</lpage>. [In Russian]</mixed-citation></ref><ref id="B10"><mixed-citation xmlns:xlink="http://www.w3.org/1999/xlink" xlink:type="simple"><person-group><name name-style="western"><surname>Kulczyński</surname><given-names>W</given-names></name></person-group> (<year>1926</year>)<article-title> Arachnoidea Camtschadalica.</article-title><source>Yezhegodnik Zoologicheskogo Muzeya Akademii Nauk SSSR </source><volume>27</volume>: <fpage>29</fpage>-<lpage>72</lpage>.</mixed-citation></ref></ref-list></tp:taxon-treatment>
