# Supplementary material for: On a new Dictyna species (Araneae, Dictynidae) from the northern Palaearctic confused with the East Siberian D. schmidti Kulczyński, 1926
Source: Zookeys. 2011 Oct 19;(138):93–108. doi: 10.3897/zookeys.138.1849 (PMC3208523; doi:10.3897/zookeys.138.1849)
Supplement: XML Treatment for Dictyna major [file zookeys.138.1849-treatment3.xml]

<!DOCTYPE tp:taxon-treatment
  PUBLIC "-//TaxonX//DTD Taxonomic Treatment Publishing DTD v0 20100105//EN" "tax-treatment-NSO.dtd">
<tp:taxon-treatment xmlns:tp="http://www.plazi.org/taxpub"><tp:treatment-meta><mixed-citation publication-type="journal"><person-group><name><surname>Marusik</surname><given-names>Yuri M.</given-names></name><name><surname>Fritzén</surname><given-names>Niclas R.</given-names></name></person-group><article-title>On a new <italic>Dictyna</italic> species (Araneae, Dictynidae) from the northern Palaearctic confused with the East Siberian 
                    <italic>D. schmidti</italic> Kulczyński, 1926</article-title><source>Zookeys</source><day>19</day><month>10</month><year>2011</year><volume>2011</volume><issue>138</issue><fpage>93</fpage><lpage>108</lpage><pub-id pub-id-type="doi">10.3897/zookeys.138.1849</pub-id></mixed-citation></tp:treatment-meta><tp:nomenclature><tp:taxon-name>
                        <tp:taxon-name-part taxon-name-part-type="genus">Dictyna</tp:taxon-name-part>
                        <tp:taxon-name-part taxon-name-part-type="species">major</tp:taxon-name-part>
                    <object-id xmlns:xlink="http://www.w3.org/1999/xlink" xlink:type="simple">http://species-id.net/wiki/Dictyna_major</object-id>
                    </tp:taxon-name><tp:taxon-authority>Menge, 1869</tp:taxon-authority><xref ref-type="fig" rid="F1">Figs 4–5</xref><xref ref-type="fig" rid="F3">16–17</xref><xref ref-type="fig" rid="F5">26–27</xref><xref ref-type="fig" rid="F7">34–39</xref><tp:nomenclature-citation-list><tp:nomenclature-citation><tp:taxon-name>Dictyna major</tp:taxon-name><comment>: <xref ref-type="bibr" rid="B31">Wiehle 1953</xref>: 100, f. 218-221 (♂♀).</comment></tp:nomenclature-citation><tp:nomenclature-citation><tp:taxon-name>Dictyna major</tp:taxon-name><comment>: Chamberlin &amp; Gertsch 1958: 82, pl. 24, f. 2-4 (♂♀).</comment></tp:nomenclature-citation><tp:nomenclature-citation><tp:taxon-name>Dictyna major</tp:taxon-name><comment>: <xref ref-type="bibr" rid="B27">Roberts 1985</xref>: 50, f. 14c (♂♀).</comment></tp:nomenclature-citation><tp:nomenclature-citation><tp:taxon-name>Dictyna major</tp:taxon-name><comment>: <xref ref-type="bibr" rid="B28">Roberts 1995</xref>: 84, f. (♂♀).</comment></tp:nomenclature-citation><tp:nomenclature-citation><tp:taxon-name>Dictyna major</tp:taxon-name><comment>: <xref ref-type="bibr" rid="B29">Roberts 1998</xref>: 86, f. (♂♀).</comment></tp:nomenclature-citation><tp:nomenclature-citation><tp:taxon-name>Dictyna major</tp:taxon-name><comment>: <xref ref-type="bibr" rid="B24">Paquin and Dupérré 2003</xref>: 68, f. 563-565 (♂♀).</comment></tp:nomenclature-citation><tp:nomenclature-citation><tp:taxon-name>Dictyna major</tp:taxon-name><comment>: <xref ref-type="bibr" rid="B1">Almquist 2006</xref>: 314, f. 274a-g (♂♀).</comment></tp:nomenclature-citation><tp:nomenclature-citation><tp:taxon-name>Dictyna schmidti</tp:taxon-name><comment>: <xref ref-type="bibr" rid="B1">Almquist 2006</xref>: 316, f. 276a-d (♂♀) (seems a misidentification). For a complete list of references see <xref ref-type="bibr" rid="B26">Platnick (2011)</xref>.</comment></tp:nomenclature-citation></tp:nomenclature-citation-list></tp:nomenclature><tp:treatment-sec sec-type="Material examined"><title>Material examined.</title><p> <bold>FINLAND:</bold> 1♂ 8♀ 1j (NRF), Pyhtää, Kaunissaari <named-content xmlns:xlink="http://www.w3.org/1999/xlink" content-type="dwc:verbatimCoordinates" xlink:type="simple">60°21'42"N, 26°46'50"E</named-content>, dune shore with sparse <italic><tp:taxon-name>Leymus arenarius</tp:taxon-name></italic>, 9.06.2009 (N.R. Fritzén); 1♂ (NRF), Lohtaja, Vattajanniemi <named-content xmlns:xlink="http://www.w3.org/1999/xlink" content-type="dwc:verbatimCoordinates" xlink:type="simple">64°00'34"N, 23°23'26"E</named-content>, in vegetation on dune shore, 7.06.2010 (N.R. Fritzén); 1♂ Kalajoki, Letto <named-content xmlns:xlink="http://www.w3.org/1999/xlink" content-type="dwc:verbatimCoordinates" xlink:type="simple">64°17'02"N, 23°52'32"E</named-content>, dune shore with sparse vegetation, 8.06.2010 (N.R.Fritzén); 1♂ 1♀ (ZMT) Utsjoki, Lohva, 12.07.1962 (P.T. Lehtinen). <bold>CANADA</bold>: <bold>Yukon</bold> Territory: 3♂ 4♀ (IBPN) Kluane Lake, environs of research station, south bank of the lake, 5-11.07.1993 (Yu.M.Marusik); 1♀ (IBPN) environs of Carmacks, 135º55'W, 62º04'N, steppe slope and surroundings, 18.07.1993 (Yu.M.Marusik).</p><p>Numerous specimens from Tuva (<xref ref-type="bibr" rid="B21">Marusik et al. 2000</xref>), North-East Siberia (<xref ref-type="bibr" rid="B19">Marusik et al. 1992</xref>), Yakutia (<xref ref-type="bibr" rid="B20">Marusik et al. 1993</xref>), Greenland (<xref ref-type="bibr" rid="B18">Marusik et al. 2006</xref>) have also been examined.</p></tp:treatment-sec><tp:treatment-sec sec-type="Comments"><title>Comments.</title><p> It has not been possible to trace the Finnish specimens used for making the figures of <italic><tp:taxon-name>Dictyna schmidti</tp:taxon-name></italic> in <xref ref-type="bibr" rid="B1">Almquist (2006)</xref>. The illustrations are probably based on misidentified specimens and seem to refer to <italic><tp:taxon-name>Dictyna major</tp:taxon-name></italic>.</p></tp:treatment-sec><tp:treatment-sec sec-type="Description"><title>Description.</title><p> Thoroughly described by <xref ref-type="bibr" rid="B31">Wiehle (1953)</xref>, Chamberlin &amp; Gertsch (1958) and <xref ref-type="bibr" rid="B1">Almquist (2006)</xref>. Here we provide only comparative figures of the copulatory organs in order to demonstrate differences between it and the similar-looking <italic><tp:taxon-name>Dictyna palmgreni</tp:taxon-name></italic> sp. n. and <italic><tp:taxon-name>Dictyna schmidti</tp:taxon-name></italic>.</p></tp:treatment-sec><tp:treatment-sec sec-type="Distribution"><title>Distribution.</title><p> The species has a circum-Holarctic range and is known across the Palaearctic and Nearctic Regions.</p></tp:treatment-sec><tp:treatment-sec sec-type="Natural history"><title>Natural history.</title><p> This species has different habitat preferences in Siberia and in Finland. In Magadan Area, it is the most common dictynid species, occurring in various<!--PageBreak--> habitats within the forest belt and is most numerous on <italic><tp:taxon-name>Ledum</tp:taxon-name></italic> shrubs. In Finland, <italic><tp:taxon-name>Dictyna major</tp:taxon-name></italic> is rare, has a scattered distribution and occurs exclusively on dune shores.</p></tp:treatment-sec><tp:treatment-sec><!--Section generated to contain objects referenced in tp:taxon-treatment.--><fig id="F1" position="float" orientation="portrait"><label>Figures 1–5.</label><caption><p> Habitus of <italic><tp:taxon-name>Dictyna palmgreni</tp:taxon-name></italic> sp. n. <bold>1–2</bold> from Pallastunturi, <italic><tp:taxon-name>Dictyna schmidti</tp:taxon-name></italic> <bold>3</bold> from Yakutia and <italic><tp:taxon-name>Dictyna major</tp:taxon-name></italic> <bold>4–5</bold> from Pyhtää. <bold>1, 3–4</bold> male; <bold>2, 5</bold> female.</p></caption><graphic xmlns:xlink="http://www.w3.org/1999/xlink" xlink:href="ZooKeys-138-093-g001.jpg" position="float" orientation="portrait" xlink:type="simple"/></fig><fig id="F3" position="float" orientation="portrait"><label>Figures 12–17.</label><caption><p> Male prosoma of <italic><tp:taxon-name>Dictyna palmgreni</tp:taxon-name></italic> sp. n. <bold>12–13</bold> from Pallastunturi, <italic><tp:taxon-name>Dictyna schmidti</tp:taxon-name></italic> <bold>14–15</bold> from Yakutia and <italic><tp:taxon-name>Dictyna major</tp:taxon-name></italic> <bold>16–17</bold> from Pyhtää <bold>12, 14, 16</bold> lateral <bold>13, 15, 17</bold> frontal.</p></caption><graphic xmlns:xlink="http://www.w3.org/1999/xlink" xlink:href="ZooKeys-138-093-g003.jpg" position="float" orientation="portrait" xlink:type="simple"/></fig><fig id="F5" position="float" orientation="portrait"><label>Figures 22–27.</label><caption><p> Male palp of <italic><tp:taxon-name>Dictyna palmgreni</tp:taxon-name></italic> sp. n. <bold>22–23</bold> from Pallastunturi, <italic><tp:taxon-name>Dictyna schmidti</tp:taxon-name></italic> <bold>24–25</bold> from Yakutia and <italic><tp:taxon-name>Dictyna major</tp:taxon-name></italic> <bold>26–27</bold> from Pyhtää <bold>22, 24, 26</bold> ventral <bold>23, 25, 27</bold> retrolateral.</p></caption><graphic xmlns:xlink="http://www.w3.org/1999/xlink" xlink:href="ZooKeys-138-093-g005.jpg" position="float" orientation="portrait" xlink:type="simple"/></fig><fig id="F7" position="float" orientation="portrait"><label>Figures 32–39.</label><caption><p> Epigyne of <italic><tp:taxon-name>Dictyna palmgreni</tp:taxon-name></italic> sp. n. <bold>32–33</bold> from Pallastunturi and <italic><tp:taxon-name>Dictyna major</tp:taxon-name></italic> <bold>34–39</bold> from Pyhtää <bold>32, 34, 36, 38</bold> macerated epigyne, ventral <bold>33, 35, 39</bold> macerated epigyne, dorsal <bold>37</bold> macerated epigyne showing sac-like structure, frontal. Sac-like structure on Fig. <bold>39</bold> collapsed and sclerotised parts of epigyne became closer.</p></caption><graphic xmlns:xlink="http://www.w3.org/1999/xlink" xlink:href="ZooKeys-138-093-g007.jpg" position="float" orientation="portrait" xlink:type="simple"/></fig></tp:treatment-sec><ref-list><ref id="B31"><mixed-citation xmlns:xlink="http://www.w3.org/1999/xlink" xlink:type="simple"><person-group><name name-style="western"><surname>Wiehle</surname><given-names>H</given-names></name></person-group> (<year>1953</year>)<article-title> Spinnentiere oder Arachnoidea (Araneae) IX: Orthognatha-Cribellatae-Haplogynae-Entelegynae (Pholcidae, Zodariidae, Oxyopidae, Mimetidae, Nesticidae).</article-title><source>Tierwelt Deutschlands </source><volume>42</volume>: <fpage>1</fpage>-<lpage>150</lpage>.</mixed-citation></ref><ref id="B27"><mixed-citation xmlns:xlink="http://www.w3.org/1999/xlink" xlink:type="simple"><person-group><name name-style="western"><surname>Roberts</surname><given-names>MJ</given-names></name></person-group> (<year>1985</year>)<source> The spiders of Great Britain and Ireland, Volume 1: Atypidae to Theridiosomatidae.</source><publisher-name>Harley Books</publisher-name>, <publisher-loc>Colchester</publisher-loc>, <lpage>229</lpage> pp.</mixed-citation></ref><ref id="B28"><mixed-citation xmlns:xlink="http://www.w3.org/1999/xlink" xlink:type="simple"><person-group><name name-style="western"><surname>Roberts</surname><given-names>MJ</given-names></name></person-group> (<year>1995</year>)<source> Collins Field Guide: Spiders of Britain, Northern Europe.</source><publisher-name>HarperCollins</publisher-name>, <publisher-loc>London</publisher-loc>, <lpage>383</lpage> pp.</mixed-citation></ref><ref id="B29"><mixed-citation xmlns:xlink="http://www.w3.org/1999/xlink" xlink:type="simple"><person-group><name name-style="western"><surname>Roberts</surname><given-names>MJ</given-names></name></person-group> (<year>1998</year>)<source> Spinnengids.</source><publisher-name>Tirion</publisher-name>, <publisher-loc>Baarn</publisher-loc>, <lpage>397</lpage> pp.</mixed-citation></ref><ref id="B24"><mixed-citation xmlns:xlink="http://www.w3.org/1999/xlink" xlink:type="simple"><person-group><name name-style="western"><surname>Paquin</surname><given-names>P</given-names></name><name name-style="western"><surname>Dupérré</surname><given-names>N</given-names></name></person-group> (<year>2003</year>)<article-title> Guide d’identification des araignées de Québec. Fabreries, Suppl.</article-title><volume>11</volume>: <fpage>1</fpage>-<lpage>251</lpage>.</mixed-citation></ref><ref id="B1"><mixed-citation xmlns:xlink="http://www.w3.org/1999/xlink" xlink:type="simple"><person-group><name name-style="western"><surname>Almquist</surname><given-names>S</given-names></name></person-group> (<year>2006</year>)<source> Swedish Araneae, part 2 – families Dictynidae to Salticidae. Insect Systematics, Evolution 63(Suppl.): 285–601.</source></mixed-citation></ref><ref id="B26"><mixed-citation xmlns:xlink="http://www.w3.org/1999/xlink" xlink:type="simple"><person-group><name name-style="western"><surname>Platnick</surname><given-names>NI</given-names></name></person-group> (<year>2011</year>)<source> The world spider catalog, version 12.0. American Museum of Natural History. http://research.amnh.org/iz/spiders/catalog.</source></mixed-citation></ref><ref id="B21"><mixed-citation xmlns:xlink="http://www.w3.org/1999/xlink" xlink:type="simple"><person-group><name name-style="western"><surname>Marusik</surname><given-names>YM</given-names></name><name name-style="western"><surname>Logunov</surname><given-names>DV</given-names></name><name name-style="western"><surname>Koponen</surname><given-names>S</given-names></name></person-group> (<year>2000</year>)<source> Spiders of Tuva, South Siberia. Magadan: IBPN FEB RAS, 252 pp.</source></mixed-citation></ref><ref id="B19"><mixed-citation xmlns:xlink="http://www.w3.org/1999/xlink" xlink:type="simple"><person-group><name name-style="western"><surname>Marusik</surname><given-names>YM</given-names></name><name name-style="western"><surname>Eskov</surname><given-names>KY</given-names></name><name name-style="western"><surname>Kim</surname><given-names>JP</given-names></name></person-group> (<year>1992</year>)<source> A check-list of spiders (Aranei) of Northeast Asia. Korean Arachnology 8(1/2): 129–158.</source></mixed-citation></ref><ref id="B20"><mixed-citation xmlns:xlink="http://www.w3.org/1999/xlink" xlink:type="simple"><person-group><name name-style="western"><surname>Marusik</surname><given-names>YM</given-names></name><name name-style="western"><surname>Eskov</surname><given-names>KY</given-names></name><name name-style="western"><surname>Koponen</surname><given-names>S</given-names></name><name name-style="western"><surname>Vinokurov</surname><given-names>NN</given-names></name></person-group> (<year>1993</year>)<article-title> A check-list of the spiders (Aranei) of Yakutia, Siberia.</article-title><source>Arthropoda Selecta </source><volume>2</volume> (<issue>2</issue>): <fpage>63</fpage>-<lpage>79</lpage>.</mixed-citation></ref><ref id="B18"><mixed-citation xmlns:xlink="http://www.w3.org/1999/xlink" xlink:type="simple"><person-group><name name-style="western"><surname>Marusik</surname><given-names>YM</given-names></name><name name-style="western"><surname>Böcher</surname><given-names>J</given-names></name><name name-style="western"><surname>Koponen</surname><given-names>S</given-names></name></person-group> (<year>2006</year>)<article-title> The collection of Greenland spiders (Aranei) kept in the Zoological Museum, University of Copenhagen.</article-title><source>Arthropoda Selecta </source><volume>15</volume> (<issue>1</issue>): <fpage>59</fpage>-<lpage>80</lpage>.</mixed-citation></ref></ref-list></tp:taxon-treatment>
